# Supplementary material for: Somatic POLE exonuclease domain mutations are early events in sporadic endometrial and colorectal carcinogenesis, determining driver mutational landscape, clonal neoantigen burden and immune response
Source: J Pathol. 2018 Apr 30;245(3):283–96. doi: 10.1002/path.5081 (PMC6032922; doi:10.1002/path.5081)
Supplement: Supplementary file 19 — Table S7. Driver mutations detected in paired endometrial intraepithelial neoplasias (EIN) and endometrial carcinomas [file PATH-245-283-s019.xlsx]

## Sheet: Sheet1
Table S7. Driver mutations detected in paired endometrial intraepithelial neoplasias (EIN) and endometrial carcinomas
Sample	Gene	Nucleotide alteration	Trinucleotide context	Protein alteration	VAF (Ion AmpliSeq panel)	VAF (MIP capture panel)	Status
33-EIN	PIK3CA	c.3062A>G	TAC	p.Tyr1021Cys	0.13	0.18	shared
33-EIN	POLE	c.857C>G	CCT	p.Pro286Arg	0.15	0.15	shared
33-EIN	PTEN	c.389G>A	CGA	p.Arg130Gln	0.1	0.06	EIN only
33-EIN	PTEN	c.771C>A	TCT	p.Phe257Leu	0.13	0.16	EIN only
33-EIN	PTEN	c.1021T>G	TTT	p.Phe341Val	0.28	0.28	EIN only
33-T	APC	c.1560C>A	GCT	p.Cys520*	no amplicon	0.16	cancer only
33-T	ARID1A	c.2686G>T	AGA	p.Glu896*	not covered	0.14	cancer only
33-T	ATM	c.309C>A	ACT	p.Tyr103*	not covered	0.13	cancer only
33-T	ATM	c.1126G>T	AGA	p.Glu376*	not covered	0.15	cancer only
33-T	FGFR2	c.1648A>C	AAA	p.Asn550His	0.18	not covered	cancer only
33-T	KRAS	c.38C>T	GCC	p.Gly13Asp	0.11	0.11	cancer only
33-T	PIK3CA	c.1624G>A	TGA	p.Glu542Lys	0.11	0.17	cancer only
33-T	PIK3CA	c.3062A>G	TAC	p.Tyr1021Cys	0.22	0.14	shared
33-T	PIK3CA	c.3073A>G	GAC	p.Thr1025Ala	0.12	0.09	cancer only
33-T	POLE	c.857C>G	CCT	p.Pro286Arg	0.27	0.28	shared
33-T	TCF7L2	c.1180G>T	AGA	p.Glu394*	not covered	0.14	cancer only
H02824-EIN	ATM	c.1948G>T	AGA	p.Glu650*	not covered	0.27	shared
H02824-EIN	NRAS	c.182A>T	CAA	p.Gln61Leu	0.29	0.11	shared
H02824-EIN	PIK3CA	c.3129G>T	TGA	p.Met1043Ile	0.24	0.29	EIN only
H02824-EIN	POLE	c.857C>G	CCT	p.Pro286Arg	0.31	0.26	shared
H02824-EIN	PPP2R1A	c.547C>T	GCG	p.Arg183Trp	0.27	not covered	shared
H02824-EIN	PTEN	c.38A>C	AAA	p.Lys13Thr	0.3	0.31	EIN only
H02824-EIN	TP53	c.128A>T	CAA	p.Leu43*	not covered	0.12	EIN only
H02824-T	APC	c.2828C>A	TCA	p.Ser943*	not covered	0.22	cancer only
H02824-T	APC	c.4348C>T	GCG	p.Arg1450*	0.18	0.16	cancer only
H02824-T	ARID1A	c.5152G>T	AGA	p.Glu1718*	not covered	0.12	cancer only
H02824-T	ATM	c.1948G>T	AGA	p.Glu650*	not covered	0.15	shared
H02824-T	NRAS	c.182A>T	CAA	p.Gln61Leu	0.18	0.15	shared
H02824-T	PIK3CA	c.1625A>G	GAA	p.Glu542Gly	0.19	0.17	cancer only
H02824-T	POLE	c.857C>G	CCT	p.Pro286Arg	0.19	0.19	shared
H02824-T	PPP2R1A	c.547C>T	GCG	p.Arg183Trp	0.26	not covered	shared
H02824-T	PTEN	c.19G>T	AGA	p.Glu7*	0.18	0.18	cancer only
H02824-T	PTEN	c.389G>A	CGA	p.Arg130Gln	0.19	0.19	cancer only
L2-18-EIN	ARID1A	c.1820C>A	TCA	p.Ser607*	not covered	0.3	EIN only
L2-18-EIN	ATM	c.748C>T	TCG	p.Arg250*	not covered	0.24	shared
L2-18-EIN	FBXW7	c.1513C>T	CCG	p.Arg505Cys	0.29	0.21	shared
L2-18-EIN	PIK3CA	c.263G>A	CGA	p.Arg88Gln	0.24	0.23	EIN only
L2-18-EIN	POLE	c.1231G>C	GGT	p.Val411Leu	0.29	0.24	shared
L2-18-EIN	PTEN	c.389G>A	CGA	p.Arg130Gln	0.27	0.3	shared
L2-18-EIN	PTEN	c.517C>T	GCG	p.Arg173Cys	0.28	0.36	shared
L2-18-T	ARID1A	c.5965C>T	TCG	p.Arg1989*	not covered	0.37	cancer only
L2-18-T	ATM	c.748C>T	TCG	p.Arg250*	not covered	0.23	shared
L2-18-T	FBXW7	c.1513C>T	CCG	p.Arg505Cys	0.39	0.41	shared
L2-18-T	MSH6	c.670G>T	TGA	p.Glu224*	not covered	0.33	cancer only
L2-18-T	MSH6	c.3700G>T	AGA	p.Glu1234*	not covered	0.13	cancer only
L2-18-T	PIK3CA	c.241G>T	AGA	p.Glu81*	0.33	0.35	cancer only
L2-18-T	POLE	c.1231G>C	GGT	p.Val411Leu	0.37	0.34	shared
L2-18-T	PTEN	c.389G>A	CGA	p.Arg130Gln	0.38	0.34	shared
L2-18-T	PTEN	c.517C>T	GCG	p.Arg173Cys	0.36	0.33	shared
L2-18-T	SMAD4	c.400G>A	CGA	p.Glu134Lys	0.37	0.38	cancer only
Q1-4-EIN	-	-	-	-	-	-	-
Q1-4-T	ARID1A	c.5176G>T	TGA	p.Glu1726*	not covered	0.31	not known
Q1-4-T	CTNNB1	c.122C>T	ACC	p.Thr41Ile	0.34	0.44	cancer only†
Q1-4-T	MSH6	c.3991C>T	ACG	p.Arg1331*	not covered	0.11	not known
Q1-4-T	POLE	c.890C>T	TCC	p.Ser297Phe	0.29	0.37	shared†
Q1-4-T	PTEN	c.203A>G	TAC	p.Tyr68Cys	0.48	0.31	not known
Driver mutations defined as truncating variants in tumour suppressor genes, or recurrent missense mutations with good evidence of pathogenicity (recurrent variant in COSMIC or confirmed as oncogenic in model systems).
Sequencing for sample Q1-4-EIN failed
