# Supplementary material for: Somatic POLE exonuclease domain mutations are early events in sporadic endometrial and colorectal carcinogenesis, determining driver mutational landscape, clonal neoantigen burden and immune response
Source: J Pathol. 2018 Apr 30;245(3):283–96. doi: 10.1002/path.5081 (PMC6032922; doi:10.1002/path.5081)
Supplement: Supplementary file 23 — Table S11. Driver mutations in endometrial cancers analysed by Ion Ampliseq Comprehensive Cancer Panel [file PATH-245-283-s023.xlsx]

## Sheet: lumc_supp_drivers_edited_1.1
Table S11. Driver mutations in endometrial cancers analysed by Ion Ampliseq Comprehensive Cancer Panel
Sample	Subgroup	Gene	Nucleotide change	Trinucleotide context	Protein change
05/H04611	POLE mutant	APC	c.6920C>T	TCG	S2307L
13/H02824	POLE mutant	APC	c.4348C>T	GCG	R1450*
G2-3	POLE wild-type	APC	c.904C>T	TCG	R302*
J1-10	POLE mutant	APC	c.2339G>A	AGT	S780N
J1-10	POLE mutant	APC	c.3436C>T	ACG	R1146C
M2-4	POLE mutant	APC	c.5735C>T	GCT	A1912V
U1-2	POLE mutant	APC	c.3925G>T	AGA	E1309*
U1-2	POLE mutant	APC	c.904C>T	TCG	R302*
23	POLE mutant	APC	c.62C>A	TCA	S21*
23	POLE mutant	APC	c.4199C>T	TCG	S1400L
78	POLE wild-type	APC	c.4996C>A	TCC	P1666T
88	POLE mutant	APC	c.881C>A	TCT	S294Y
88	POLE mutant	APC	c.4634C>A	TCA	S1545*
88	POLE mutant	APC	c.7616T>G	CTT	L2539R
88	POLE mutant	APC	c.2413C>T	TCG	R805*
150	POLE mutant	APC	c.6709C>T	TCG	R2237*
172	POLE mutant	APC	c.8036C>A	ACT	T2679N
186	POLE mutant	APC	c.6610C>T	TCG	R2204*
186	POLE mutant	APC	c.8264C>A	TCT	S2755Y
401	POLE mutant	APC	c.4166C>A	TCT	S1389Y
03/H01364	POLE mutant	ARID1A	c.5965C>T	TCG	R1989*
05/H04611	POLE mutant	ARID1A	c.3551C>A	TCA	S1184*
J1-10	POLE mutant	ARID1A	c.1876G>T	AGA	E626*
J1-10	POLE mutant	ARID1A	c.6763G>A	CGA	E2255K
K1-22	POLE mutant	ARID1A	c.5164C>T	ACG	R1722*
K1-22	POLE mutant	ARID1A	c.5965C>T	TCG	R1989*
L2-60	POLE mutant	ARID1A	c.5965C>T	TCG	R1989*
L2-66	POLE wild-type	ARID1A	c.1060C>T	CCA	Q354*
M2-4	POLE mutant	ARID1A	c.2686G>T	AGA	E896*
S2-3	POLE mutant	ARID1A	c.5965C>T	TCG	R1989*
23	POLE mutant	ARID1A	c.5965C>T	TCG	R1989*
40	POLE mutant	ARID1A	c.5965C>T	TCG	R1989*
88	POLE mutant	ARID1A	c.1876G>T	AGA	E626*
88	POLE mutant	ARID1A	c.4591G>T	TGA	E1531*
88	POLE mutant	ARID1A	c.5449G>A	CGT	V1817I
94	POLE wild-type	ARID1A	c.925C>T	CCA	Q309*
123	POLE mutant	ARID1A	c.5965C>T	TCG	R1989*
150	POLE mutant	ARID1A	c.5332G>T	AGA	E1778*
150	POLE mutant	ARID1A	c.6472C>T	CCG	R2158*
172	POLE mutant	ARID1A	c.1444C>T	GCA	Q482*
172	POLE mutant	ARID1A	c.3668G>A	CGC	R1223H
242	POLE mutant	ARID1A	c.5965C>T	TCG	R1989*
373	POLE mutant	ARID1A	c.5296G>T	AGA	E1766*
373	POLE mutant	ARID1A	c.6815C>A	TCA	S2272*
05/H04611	POLE mutant	NF1	c.4922T>G	ATT	I1641S
09/H04749	POLE wild-type	NF1	c.3916C>T	ACG	R1306*
13/H03817	POLE wild-type	NF1	c.8110C>T	GCA	Q2704*
13/H10620	POLE wild-type	NF1	c.2446C>T	GCG	R816*
J1-10	POLE mutant	NF1	c.373C>T	TCG	R125C
J1-10	POLE mutant	NF1	c.5183C>A	GCT	A1728D
J1-10	POLE mutant	NF1	c.7348C>T	TCG	R2450*
J1-19	POLE mutant	NF1	c.7348C>T	TCG	R2450*
K1-22	POLE mutant	NF1	c.1318C>T	TCG	R440*
K1-22	POLE mutant	NF1	c.7348C>T	TCG	R2450*
L1-22	POLE mutant	NF1	c.7348C>T	TCG	R2450*
M2-4	POLE mutant	NF1	c.3553A>C	AAA	K1185Q
M2-4	POLE mutant	NF1	c.5336T>C	CTA	L1779P
M2-4	POLE mutant	NF1	c.1318C>T	TCG	R440*
M2-4	POLE mutant	NF1	c.7348C>T	TCG	R2450*
S2-3	POLE mutant	NF1	c.7348C>T	TCG	R2450*
12	POLE mutant	NF1	c.4084C>T	TCG	R1362*
12	POLE mutant	NF1	c.7348C>T	TCG	R2450*
23	POLE mutant	NF1	c.7042C>T	TCT	L2348F
88	POLE mutant	NF1	c.3229G>T	AGT	V1077F
123	POLE mutant	NF1	c.4084C>T	TCG	R1362*
123	POLE mutant	NF1	c.7348C>T	TCG	R2450*
150	POLE mutant	NF1	c.4375G>T	AGA	E1459*
150	POLE mutant	NF1	c.7348C>T	TCG	R2450*
172	POLE mutant	NF1	c.1292C>T	GCT	A431V
172	POLE mutant	NF1	c.4187G>A	CGT	R1396H
172	POLE mutant	NF1	c.5026G>A	CGC	A1676T
172	POLE mutant	NF1	c.6316G>A	CGT	V2106I
373	POLE mutant	NF1	c.5108G>T	AGC	S1703I
401	POLE mutant	NF1	c.7348C>T	TCG	R2450*
03/H00347	POLE wild-type	PIK3CA	c.317G>T	GGC	G106V
03/H01364	POLE mutant	PIK3CA	c.263G>A	CGA	R88Q
03/H01364	POLE mutant	PIK3CA	c.1357G>A	AGA	E453K
03/H08306	POLE mutant	PIK3CA	c.263G>A	CGA	R88Q
05/H04611	POLE mutant	PIK3CA	c.1070G>A	CGA	R357Q
05/H04611	POLE mutant	PIK3CA	c.263G>A	CGA	R88Q
09/H01383	POLE wild-type	PIK3CA	c.3140A>G	CAT	H1047R
11/H06052	POLE wild-type	PIK3CA	c.263G>A	CGA	R88Q
11/H06052	POLE wild-type	PIK3CA	c.3012G>T	TGA	M1004I
12/H10973	POLE wild-type	PIK3CA	c.1361A>G	GAT	D454G
13/H00076	POLE wild-type	PIK3CA	c.1093G>A	AGA	E365K
13/H02824	POLE mutant	PIK3CA	c.1625A>G	GAA	E542G
2018-11-30	POLE mutant	PIK3CA	c.278G>A	CGG	R93Q
2018-06-26	POLE wild-type	PIK3CA	c.3062A>G	TAC	Y1021C
J1-10	POLE mutant	PIK3CA	c.3062A>G	TAC	Y1021C
K1-22	POLE mutant	PIK3CA	c.241G>A	AGA	E81K
K1-22	POLE mutant	PIK3CA	c.263G>A	CGA	R88Q
U1-2	POLE mutant	PIK3CA	c.263G>A	CGA	R88Q
21	POLE mutant	PIK3CA	c.3129G>T	TGA	M1043I
21	POLE mutant	PIK3CA	c.317G>T	GGC	G106V
23	POLE mutant	PIK3CA	c.3062A>G	TAC	Y1021C
40	POLE mutant	PIK3CA	c.1357G>A	AGA	E453K
76	POLE mutant	PIK3CA	c.241G>A	AGA	E81K
76	POLE mutant	PIK3CA	c.263G>A	CGA	R88Q
78	POLE wild-type	PIK3CA	c.292T>C	CTT	F98L
78	POLE wild-type	PIK3CA	c.1636C>A	GCA	Q546K
140	POLE mutant	PIK3CA	c.3129G>T	TGA	M1043I
150	POLE mutant	PIK3CA	c.3073A>G	GAC	T1025A
186	POLE mutant	PIK3CA	c.333G>T	AGA	K111N
186	POLE mutant	PIK3CA	c.3044C>A	TCT	S1015Y
186	POLE mutant	PIK3CA	c.263G>A	CGA	R88Q
187	POLE wild-type	PIK3CA	c.1636C>A	GCA	Q546K
211	POLE wild-type	PIK3CA	c.1258T>C	CTG	C420R
242	POLE mutant	PIK3CA	c.3062A>G	TAC	Y1021C
294	POLE mutant	PIK3CA	c.3129G>T	TGA	M1043I
294	POLE mutant	PIK3CA	c.263G>A	CGA	R88Q
373	POLE mutant	PIK3CA	c.3073A>G	GAC	T1025A
373	POLE mutant	PIK3CA	c.263G>A	CGA	R88Q
397	POLE mutant	PIK3CA	c.241G>T	AGA	E81*
397	POLE mutant	PIK3CA	c.263G>A	CGA	R88Q
13/H10620	POLE wild-type	PIK3R1	c.1931G>A	GGC	G644D
J1-10	POLE mutant	PIK3R1	c.1138T>G	ATT	L380V
J1-10	POLE mutant	PIK3R1	c.1042C>T	TCG	R348*
J1-7	POLE mutant	PIK3R1	c.1042C>T	TCG	R348*
L1-22	POLE mutant	PIK3R1	c.1042C>T	TCG	R348*
M2-4	POLE mutant	PIK3R1	c.2077G>T	AGA	E693*
M2-4	POLE mutant	PIK3R1	c.1042C>T	TCG	R348*
Q1-4	POLE mutant	PIK3R1	c.1042C>T	TCG	R348*
S2-3	POLE mutant	PIK3R1	c.1042C>T	TCG	R348*
88	POLE mutant	PIK3R1	c.1231G>T	TGA	E411*
140	POLE mutant	PIK3R1	c.1042C>T	TCG	R348*
150	POLE mutant	PIK3R1	c.1042C>T	TCG	R348*
242	POLE mutant	PIK3R1	c.1042C>T	TCG	R348*
397	POLE mutant	PIK3R1	c.1042C>T	TCG	R348*
401	POLE mutant	PIK3R1	c.1042C>T	TCG	R348*
03/H00347	POLE wild-type	PTEN	c.697C>T	ACG	R233*
03/H01364	POLE mutant	PTEN	c.517C>T	GCG	R173C
03/H08306	POLE mutant	PTEN	c.274G>T	AGA	D92Y
03/H08306	POLE mutant	PTEN	c.389G>A	CGA	R130Q
03/H08306	POLE mutant	PTEN	c.1021T>G	TTT	F341V
05/H04611	POLE mutant	PTEN	c.434T>G	TTT	F145C
05/H04611	POLE mutant	PTEN	c.389G>A	CGA	R130Q
05/H04611	POLE mutant	PTEN	c.424C>T	TCG	R142W
05/H04611	POLE mutant	PTEN	c.1002C>T	ACC	R335*
05/H04611	POLE mutant	PTEN	c.19G>T	AGA	E7*
05/H04611	POLE mutant	PTEN	c.1003C>T	CCG	R335*
05/H04611	POLE mutant	PTEN	c.1021T>G	TTT	F341V
05/H10200	POLE wild-type	PTEN	c.398T>A	GTA	V133E
09/H10783	POLE wild-type	PTEN	c.388C>TC	ACG	R130*
10/H05100	POLE wild-type	PTEN	c.733C>T	TCA	Q245*
10/H06130	POLE wild-type	PTEN	c.274G>T	AGA	D92Y
10/H07896	POLE wild-type	PTEN	c.388C>G	ACG	R130G
11/H04633	POLE wild-type	PTEN	c.388C>T	ACG	R130*
11/H04633	POLE wild-type	PTEN	c.323T>G	CTT	L108R
11/H04633	POLE wild-type	PTEN	c.323T>G	CTT	L108R
11/H06052	POLE wild-type	PTEN	c.389G>C	CGA	R130P
12/H03877	POLE wild-type	PTEN	c.388C>G	ACG	R130G
12/H12373	POLE wild-type	PTEN	c.388C>T	ACG	R130*
13/H00076	POLE wild-type	PTEN	c.274G>T	AGA	D92Y
13/H02824	POLE mutant	PTEN	c.389G>A	CGA	R130Q
13/H02824	POLE mutant	PTEN	c.19G>T	AGA	E7*
13/H03817	POLE wild-type	PTEN	c.388C>G	ACG	R130G
13/H11384	POLE wild-type	PTEN	c.388C>G	ACG	R130G
13/H11692	POLE wild-type	PTEN	c.389G>T	CGA	R130L
2018-11-30	POLE mutant	PTEN	c.463T>G	CTA	Y155D
2018-11-30	POLE mutant	PTEN	c.19G>T	AGA	E7*
2018-06-26	POLE wild-type	PTEN	c.388C>T	ACG	R130*
2018-06-26	POLE wild-type	PTEN	c.389G>A	CGA	R130Q
E1-16	POLE mutant	PTEN	c.377C>T	GCT	A126V
J1-10	POLE mutant	PTEN	c.787A>G	CAA	K263E
J1-10	POLE mutant	PTEN	c.389G>A	CGA	R130Q
J1-10	POLE mutant	PTEN	c.517C>T	GCG	R173C
J1-10	POLE mutant	PTEN	c.517C>T	GCG	R173C
J1-19	POLE mutant	PTEN	c.388C>TC	ACG	R130*
J1-19	POLE mutant	PTEN	c.462C>A	TCT	F154L
J1-19	POLE mutant	PTEN	c.389G>A	CGA	R130Q
J1-19	POLE mutant	PTEN	c.424C>T	TCG	R142W
J1-19	POLE mutant	PTEN	c.462C>A	TCT	F154L
L1-22	POLE mutant	PTEN	c.389G>A	CGA	R130Q
L2-66	POLE wild-type	PTEN	c.389G>C	CGA	R130P
M2-4	POLE mutant	PTEN	c.970G>T	TGA	D324Y
M2-4	POLE mutant	PTEN	c.295G>T	AGA	E99*
Q1-4	POLE mutant	PTEN	c.203A>G	TAC	Y68C
U1-2	POLE mutant	PTEN	c.424C>T	TCG	R142W
U1-2	POLE mutant	PTEN	c.518G>A	CGC	R173H
21	POLE mutant	PTEN	c.462C>A	TCT	F154L
21	POLE mutant	PTEN	c.462C>A	TCT	F154L
23	POLE mutant	PTEN	c.388C>TC	ACG	R130*
23	POLE mutant	PTEN	c.389G>A	CGA	R130Q
40	POLE mutant	PTEN	c.389G>A	CGA	R130Q
40	POLE mutant	PTEN	c.517C>T	GCG	R173C
40	POLE mutant	PTEN	c.517C>T	GCG	R173C
68	POLE mutant	PTEN	c.389G>A	CGA	R130Q
76	POLE mutant	PTEN	c.176C>A	TCA	S59*
76	POLE mutant	PTEN	c.517C>T	GCG	R173C
76	POLE mutant	PTEN	c.517C>T	GCG	R173C
76	POLE mutant	PTEN	c.1021T>G	TTT	F341V
78	POLE wild-type	PTEN	c.389G>A	CGA	R130Q
88	POLE mutant	PTEN	c.517C>T	GCG	R173C
88	POLE mutant	PTEN	c.19G>T	AGA	E7*
88	POLE mutant	PTEN	c.517C>T	GCG	R173C
88	POLE mutant	PTEN	c.1021T>G	TTT	F341V
121	POLE wild-type	PTEN	c.302T>G	ATC	I101S
123	POLE mutant	PTEN	c.176C>A	TCA	S59*
150	POLE mutant	PTEN	c.389G>A	CGA	R130Q
172	POLE mutant	PTEN	c.388C>T	ACG	R130*
186	POLE mutant	PTEN	c.895G>T	AGA	E299*
186	POLE mutant	PTEN	c.1021T>G	TTT	F341V
187	POLE wild-type	PTEN	c.959T>C	TTA	L320S
242	POLE mutant	PTEN	c.462C>A	TCT	F154L
242	POLE mutant	PTEN	c.389G>A	CGA	R130Q
242	POLE mutant	PTEN	c.462C>A	TCT	F154L
242	POLE mutant	PTEN	c.1021T>G	TTT	F341V
294	POLE mutant	PTEN	c.389G>A	CGA	R130Q
373	POLE mutant	PTEN	c.19G>T	AGA	E7*
384	POLE wild-type	PTEN	c.469G>T	GGA	E157*
391	POLE wild-type	PTEN	c.697C>T	ACG	R233*
397	POLE mutant	PTEN	c.389G>A	CGA	R130Q
401	POLE mutant	PTEN	c.389G>A	CGA	R130Q
401	POLE mutant	PTEN	c.19G>T	AGA	E7*
05/H04611	POLE mutant	RB1	c.1237G>T	AGA	E413*
05/H04611	POLE mutant	RB1	c.1597G>A	CGA	E533K
05/H04611	POLE mutant	RB1	c.2609A>C	AAA	K870T
J1-7	POLE mutant	RB1	c.160G>T	AGA	E54*
J1-7	POLE mutant	RB1	c.409G>T	AGA	E137*
U1-2	POLE mutant	RB1	c.1666C>T	TCG	R556*
88	POLE mutant	RB1	c.1633G>T	AGA	E545*
123	POLE mutant	RB1	c.409G>T	AGA	E137*
123	POLE mutant	RB1	c.1654C>T	ACG	R552*
140	POLE mutant	RB1	c.409G>T	AGA	E137*
150	POLE mutant	RB1	c.1284G>T	AGA	E428D
186	POLE mutant	RB1	c.1649T>C	TTA	L550S
397	POLE mutant	RB1	c.409G>T	AGA	E137*
401	POLE mutant	RB1	c.2359C>T	TCG	R787*
